# Supplementary material for: Development and Preclinical Investigation of Physically Cross-Linked and pH-Sensitive Polymeric Gels as Potential Vaginal Contraceptives
Source: Polymers (Basel). 2022 Apr 23;14(9):1728. doi: 10.3390/polym14091728 (PMC9101208; doi:10.3390/polym14091728)
Supplement: Supplementary file 1 [file polymers-14-01728-s001.zip]

Archive with 1 entries (1 files):
- polymers-1641803-supplementary.pdf
